# Supplementary material for: Transcriptomic and Functional Evidence Show Similarities between Human Amniotic Epithelial Stem Cells and Keratinocytes
Source: Cells. 2021 Dec 27;11(1):70. doi: 10.3390/cells11010070 (PMC8750621; doi:10.3390/cells11010070)
Supplement: Supplementary file 1 [file cells-11-00070-s001.zip]

Archive with 1 entries (1 files):
- cells-1478449-supplementary.pdf
